# Supplementary material for: Ethyl (E)-2-(2-furyl­idene)hydrazine­carboxyl­ate
Source: Acta Crystallogr Sect E Struct Rep Online. 2009 Jun 24;65(Pt 7):o1678. doi: 10.1107/S1600536809023654 (PMC2969481; doi:10.1107/S1600536809023654)
Supplement: Supplementary file 2 [file e-65-o1678-Isup2.hkl]

#
# h,k,l, Fc-squared, Fo-squared, sigma(Fo-squared) and status flag
#
data_I
_shelx_title ' 5l in C c'
_shelx_refln_list_code          4
_shelx_F_calc_maximum      143.03
_exptl_crystal_F_000       384.00
_reflns_d_resolution_high  0.8403
 
loop_
 _symmetry_equiv_pos_as_xyz
 'x, y, z'
 'x, -y, z+1/2'
 'x+1/2, y+1/2, z'
 'x+1/2, -y+1/2, z+1/2'
 
_cell_length_a    14.1502
_cell_length_b     9.2849
_cell_length_c     8.1083
_cell_angle_alpha  90.000
_cell_angle_beta  118.540
_cell_angle_gamma  90.000
 
_shelx_F_squared_multiplier     1.000
 
loop_
 _refln_index_h
 _refln_index_k
 _refln_index_l
 _refln_F_squared_calc
 _refln_F_squared_meas
 _refln_F_squared_sigma
 _refln_observed_status
   2   0   0     5629.75     5463.57     92.05 o
   4   0   0      849.64      853.56     15.21 o
   6   0   0     1474.85     1530.60     18.34 o
   8   0   0      384.44      344.23     14.09 o
  10   0   0       90.19       97.24      3.11 o
  12   0   0      319.26      320.13      6.98 o
  14   0   0        5.78        6.38      1.69 o
   1   1   0     3066.81     3092.54     45.96 o
   3   1   0     1277.12     1243.63     17.78 o
   5   1   0      303.60      284.57      4.30 o
   7   1   0      592.32      637.08      5.89 o
   9   1   0       70.03       77.06      1.52 o
  11   1   0      160.51      162.69      3.13 o
  13   1   0       31.85       32.09      2.58 o
   0   2   0     3862.40     3842.38     60.09 o
   2   2   0      847.83      854.49     11.70 o
   4   2   0      422.37      422.00      6.90 o
   6   2   0      567.53      584.59      5.55 o
   8   2   0       31.47       31.88      1.11 o
  10   2   0      349.21      349.12      4.89 o
  12   2   0       35.86       33.50      1.62 o
  14   2   0        2.16        2.30      0.91 o
   1   3   0     1447.45     1462.12     16.65 o
   3   3   0      232.68      219.79      4.26 o
   5   3   0      150.15      159.06      3.69 o
   7   3   0      130.19      131.30      2.12 o
   9   3   0      297.48      305.98      3.92 o
  11   3   0        0.47        1.05      0.77 o
  13   3   0       28.99       31.67      2.15 o
   0   4   0      362.40      436.56     11.86 o
   2   4   0      866.07      878.81     11.07 o
   4   4   0      857.43      865.34     21.74 o
   6   4   0       79.47       89.90      1.57 o
   8   4   0      277.75      270.53      3.60 o
  10   4   0      137.26      147.30      3.04 o
  12   4   0        8.61        8.45      1.14 o
   1   5   0      113.97      120.27      2.35 o
   3   5   0     1046.85     1071.16     13.56 o
   5   5   0      156.38      151.85      2.72 o
   7   5   0       78.29       80.06      1.63 o
   9   5   0      377.01      369.39      4.68 o
  11   5   0       10.53       11.47      1.14 o
  13   5   0        3.02        1.53      0.99 o
   0   6   0        4.08        5.25      0.92 o
   2   6   0      335.35      342.61      5.40 o
   4   6   0       83.72       77.52      1.92 o
   6   6   0      102.02       98.92      2.12 o
   8   6   0      169.46      169.42      2.78 o
  10   6   0        2.98        1.96      0.86 o
  12   6   0       13.83       15.42      1.49 o
   1   7   0      152.90      149.50      3.35 o
   3   7   0       23.75       22.23      1.66 o
   5   7   0       25.33       23.16      1.84 o
   7   7   0       15.78       19.01      2.24 o
   9   7   0       11.05       10.34      2.43 o
   0   8   0        0.01        1.62      1.82 o
   2   8   0       35.51       36.22      2.71 o
   4   8   0       28.00       27.98      2.58 o
   6   8   0        4.23        1.70      1.41 o
   8   8   0        9.45       15.00      3.04 o
   1   9   0       29.52       23.04      3.24 o
   3   9   0        0.95        0.45      1.41 o
   5   9   0        8.94        8.27      1.99 o
   7   9   0       17.70       17.87      2.66 o
   0  10   0       72.30       87.18      7.10 o
   2  10   0        1.40        0.66      1.50 o
   4  10   0        6.80        3.45      3.14 o
   6  10   0        0.19        0.00      3.24 o
 -15   1   1        7.24        6.73      1.16 o
 -13   1   1       13.97       13.37      1.18 o
 -11   1   1       21.38       21.14      1.00 o
  -9   1   1       30.13       27.34      0.99 o
  -7   1   1       72.77       74.03      1.32 o
  -5   1   1      980.53      924.02     11.90 o
  -3   1   1      653.07      583.49      8.74 o
  -1   1   1      601.72      570.58      7.83 o
   1   1   1      366.15      360.29      4.60 o
   3   1   1      148.62      157.21      2.39 o
   5   1   1      134.07      143.51      1.77 o
   7   1   1       24.31       26.18      1.02 o
   9   1   1      104.16      106.70      2.29 o
  11   1   1       33.52       35.48      1.67 o
  13   1   1        0.80        0.91      0.92 o
 -14   2   1        5.99        3.51      0.96 o
 -12   2   1      133.73      132.11      2.99 o
 -10   2   1      161.07      162.73      2.66 o
  -8   2   1     1154.02     1120.30     10.29 o
  -6   2   1      575.55      627.55      8.57 o
  -2   2   1     8165.48     7853.65     88.71 o
   0   2   1    20457.92    18569.56    302.27 o
   2   2   1      764.26      705.34     14.96 o
   4   2   1     1043.85     1125.00     14.52 o
   6   2   1      289.85      293.02      3.66 o
   8   2   1       45.68       47.55      1.49 o
  10   2   1      221.76      224.92      3.80 o
  12   2   1       51.39       54.14      2.10 o
 -13   3   1        3.70        6.94      1.04 o
 -11   3   1       25.90       28.69      1.38 o
  -9   3   1      117.17      112.35      2.14 o
  -7   3   1       57.66       63.79      1.27 o
  -5   3   1       18.35       14.74      2.60 o
  -3   3   1      498.45      459.45      6.13 o
  -1   3   1     1095.68     1082.83     14.11 o
   1   3   1     4785.04     4727.19     59.11 o
   3   3   1     1581.91     1681.43     40.60 o
   5   3   1      330.88      335.74      4.62 o
   7   3   1      267.99      290.55      3.63 o
   9   3   1      254.38      256.45      4.01 o
  11   3   1       63.11       66.05      2.10 o
  13   3   1       16.76       16.37      2.62 o
 -14   4   1       24.95       24.27      2.72 o
 -12   4   1       55.20       59.14      2.68 o
 -10   4   1      188.24      187.83      2.81 o
  -8   4   1      188.57      192.69      2.63 o
  -6   4   1      314.82      300.76      6.58 o
  -4   4   1       85.42       85.11      2.06 o
  -2   4   1      289.81      292.26      5.09 o
   0   4   1      331.01      321.47      4.64 o
   2   4   1      630.15      614.04      8.11 o
   4   4   1      257.83      268.11      3.96 o
   6   4   1       45.20       48.34      1.22 o
   8   4   1      177.98      180.27      3.16 o
  10   4   1       18.09       20.71      2.87 o
  12   4   1        4.86        6.75      1.14 o
 -13   5   1        2.60        0.60      0.95 o
 -11   5   1       46.42       53.19      1.76 o
  -9   5   1       67.63       66.20      1.66 o
  -7   5   1       14.96        6.38      2.18 o
  -5   5   1       30.83       32.82      1.17 o
  -3   5   1       64.12       62.63      1.86 o
  -1   5   1      359.96      356.48      5.04 o
   1   5   1      284.32      298.35      4.13 o
   3   5   1       17.20       17.07      0.90 o
   5   5   1       99.71       91.55      1.63 o
   7   5   1       29.31       31.83      2.46 o
   9   5   1        5.45        4.39      0.90 o
  11   5   1        2.90        2.36      0.96 o
 -12   6   1        6.13        6.67      3.14 o
 -10   6   1       16.93       17.28      1.39 o
  -8   6   1       96.53      104.74      3.95 o
  -6   6   1       66.04       68.47      3.13 o
  -4   6   1       51.60       54.74      1.91 o
  -2   6   1       59.57       61.62      1.71 o
   0   6   1        6.32        4.88      0.57 o
   2   6   1       58.64       54.86      1.76 o
   4   6   1       58.51       55.55      1.78 o
   6   6   1        4.23        5.51      1.09 o
   8   6   1        2.82        3.88      1.12 o
  10   6   1        2.53        3.75      1.36 o
 -11   7   1       24.75       23.38      1.99 o
  -9   7   1       82.71       80.68      2.96 o
  -7   7   1       21.62       22.75      1.68 o
  -5   7   1      152.21      154.86      3.69 o
  -3   7   1      111.33      118.50      3.08 o
  -1   7   1       10.13       11.44      1.10 o
   1   7   1       90.61       94.48      4.25 o
   3   7   1      127.22      125.25      3.51 o
   5   7   1        0.90        0.22      0.70 o
   7   7   1       44.40       41.69      2.18 o
   9   7   1       10.42       11.15      1.82 o
 -10   8   1       12.91       10.75      2.64 o
  -8   8   1       48.44       50.40      3.52 o
  -6   8   1       16.73       17.98      5.07 o
  -4   8   1       19.92       17.63      1.78 o
  -2   8   1      108.09      111.40      3.73 o
   0   8   1       30.64       34.46      2.18 o
   2   8   1        8.01        8.99      1.79 o
   4   8   1       57.97       62.26      3.58 o
   6   8   1       18.06       14.19      2.84 o
  -9   9   1        0.90        3.58      2.06 o
  -7   9   1       14.26       11.19      2.29 o
  -5   9   1       15.14       14.31      4.56 o
  -3   9   1       36.49       39.57      3.26 o
  -1   9   1        5.76        1.91      2.23 o
   1   9   1        0.52        0.27      1.27 o
   3   9   1       11.78       12.06      2.19 o
   5   9   1       32.45       31.68      3.17 o
   7   9   1        2.65        0.00      1.82 o
  -6  10   1        6.28        5.74      2.18 o
  -4  10   1       11.35       10.80      2.39 o
  -2  10   1        1.86        0.00      1.50 o
   0  10   1        9.32        7.48      2.22 o
   2  10   1       10.20        9.17      2.28 o
   4  10   1       23.77       22.58      5.47 o
 -16   0   2       11.40       15.22      2.58 o
 -14   0   2       27.84       25.50      4.46 o
 -12   0   2       49.49       50.42      2.23 o
 -10   0   2      701.02      687.39      9.67 o
  -8   0   2     2053.78     2183.14     35.07 o
  -6   0   2      479.02      449.49      9.33 o
  -4   0   2     1828.79     1798.15     31.02 o
  -2   0   2    12373.97    11947.76    236.40 o
   0   0   2     1837.10     1777.06     30.21 o
   4   0   2     1652.19     1683.20     23.55 o
   6   0   2      746.63      704.67     21.69 o
   8   0   2       89.45       98.19      3.10 o
  10   0   2      568.42      596.82     16.52 o
  12   0   2       17.74       16.63      3.14 o
 -15   1   2        3.18        3.24      1.12 o
 -13   1   2      113.87       99.52      2.41 o
 -11   1   2      137.12      123.21      2.27 o
  -9   1   2      334.86      336.64      4.00 o
  -7   1   2     1376.86     1418.72     16.60 o
  -5   1   2      945.76      921.68     11.71 o
  -3   1   2     2287.80     2080.97     23.51 o
  -1   1   2     7110.13     6804.09    113.74 o
   1   1   2     1217.63     1156.32     14.06 o
   3   1   2     1522.03     1613.81     17.46 o
   5   1   2        7.19        7.10      0.94 o
   7   1   2       39.62       40.26      1.36 o
   9   1   2      317.23      318.21      4.79 o
  11   1   2        8.97        7.78      1.20 o
 -14   2   2       34.84       28.64      5.30 o
 -12   2   2       43.13       44.08      1.50 o
 -10   2   2       12.85       16.54      0.97 o
  -8   2   2      152.83      152.56      2.16 o
  -6   2   2      862.00      847.73     11.35 o
  -4   2   2      334.99      315.23      4.64 o
  -2   2   2      227.49      240.98      3.32 o
   0   2   2     8084.75     7888.88    138.25 o
   2   2   2      224.39      236.05      3.47 o
   4   2   2       17.28       19.29      0.68 o
   6   2   2       18.43       16.79      0.98 o
   8   2   2       67.32       66.50      3.16 o
  10   2   2       42.07       41.40      1.78 o
  12   2   2       16.84       17.07      2.18 o
 -15   3   2       14.47       13.57      1.35 o
 -13   3   2        4.16        3.50      0.83 o
 -11   3   2      164.22      156.22      2.70 o
  -9   3   2      128.42      128.58      2.14 o
  -7   3   2       61.82       71.83      2.59 o
  -5   3   2      433.01      409.58      4.91 o
  -3   3   2      807.85      858.87     10.76 o
  -1   3   2     1449.17     1520.21     20.66 o
   1   3   2      366.73      367.03      6.67 o
   3   3   2      405.39      409.48      4.79 o
   5   3   2      210.85      207.97      2.78 o
   7   3   2        0.09        0.34      0.55 o
   9   3   2       26.91       24.53      1.52 o
  11   3   2       25.43       29.22      1.76 o
 -14   4   2        9.34        8.56      1.16 o
 -12   4   2       12.68       12.36      1.11 o
 -10   4   2      236.13      233.57      3.25 o
  -8   4   2       89.64       98.75      1.76 o
  -6   4   2      709.57      710.40      8.04 o
  -4   4   2      485.10      454.34      5.28 o
  -2   4   2       27.60       25.25      1.13 o
   0   4   2     1483.98     1460.82     16.07 o
   2   4   2      611.60      650.52      7.14 o
   4   4   2       40.17       44.78      1.16 o
   6   4   2       56.42       54.66      1.60 o
   8   4   2       73.09       74.11      2.05 o
  10   4   2        8.46       10.14      1.46 o
 -13   5   2        0.30        1.36      0.89 o
 -11   5   2      220.53      221.32      3.91 o
  -9   5   2        0.88        1.30      0.56 o
  -7   5   2       31.53       30.44      1.25 o
  -5   5   2       81.38       90.47      2.26 o
  -3   5   2      101.29       99.84      2.89 o
  -1   5   2       34.13       33.73      1.28 o
   1   5   2     2376.84     2395.42     23.27 o
   3   5   2      123.85      123.17      2.37 o
   5   5   2       11.15       12.06      1.35 o
   7   5   2       76.50       67.94      2.53 o
   9   5   2        0.05        0.29      0.85 o
  11   5   2        4.60        2.71      1.56 o
 -12   6   2       11.82       11.59      1.33 o
 -10   6   2      321.52      341.75      5.77 o
  -8   6   2        3.94        2.73      0.95 o
  -6   6   2        9.90       11.01      1.52 o
  -4   6   2      190.72      194.94      3.80 o
  -2   6   2      139.32      124.48      2.64 o
   0   6   2        0.53        0.33      0.56 o
   2   6   2      288.46      285.45      4.56 o
   4   6   2      163.27      159.52      3.65 o
   6   6   2       22.13       20.82      2.23 o
   8   6   2       92.22      103.88      3.95 o
  10   6   2        1.73        0.29      1.32 o
 -11   7   2       48.23       51.25      2.28 o
  -9   7   2       80.81       83.87      2.62 o
  -7   7   2        9.16       14.12      3.19 o
  -5   7   2       23.81       23.78      2.40 o
  -3   7   2       86.08       82.16      2.28 o
  -1   7   2        4.08        5.62      0.92 o
   1   7   2      108.96      108.82      2.61 o
   3   7   2      127.19      125.47      2.99 o
   5   7   2       18.39       18.40      1.80 o
   7   7   2       18.84       20.35      1.99 o
   9   7   2        6.97        6.82      1.72 o
 -10   8   2        2.10        1.43      1.25 o
  -8   8   2       40.55       43.15      2.44 o
  -6   8   2        9.95        8.59      1.31 o
  -4   8   2        5.11        5.85      1.47 o
  -2   8   2       11.76       16.87      1.52 o
   0   8   2       59.94       63.93      2.35 o
   2   8   2       32.15       29.29      3.37 o
   4   8   2       11.30        9.29      1.48 o
   6   8   2        1.48        2.64      1.42 o
   8   8   2       11.01       10.14      2.23 o
  -9   9   2        7.93        8.93      2.27 o
  -7   9   2       10.14       10.79      3.75 o
  -5   9   2        4.73        2.84      1.80 o
  -3   9   2       12.19       12.31      2.24 o
  -1   9   2       59.53       65.07      3.19 o
   1   9   2       15.70       17.58      3.65 o
   3   9   2       30.09       29.51      3.65 o
   5   9   2        1.32        2.03      2.43 o
  -6  10   2        1.11        0.00      3.24 o
  -4  10   2        9.31        9.09      2.34 o
  -2  10   2       78.41       74.41      6.89 o
   0  10   2        1.84        2.99      1.93 o
   2  10   2        2.42        3.18      1.90 o
 -15   1   3       16.98       13.27      1.29 o
 -13   1   3       70.30       64.17      2.55 o
 -11   1   3       32.04       30.31      1.19 o
  -9   1   3       67.48       68.07      1.92 o
  -7   1   3      673.50      657.54      9.43 o
  -5   1   3      318.05      305.92      4.72 o
  -3   1   3       71.47       85.64      1.79 o
  -1   1   3      105.17      106.52      2.84 o
   1   1   3      144.31      141.90      1.99 o
   3   1   3       40.79       41.65      1.35 o
   5   1   3      134.09      128.18      2.71 o
   7   1   3        4.02        4.29      1.08 o
   9   1   3        7.36        8.88      1.77 o
  11   1   3        0.96        1.50      0.99 o
 -16   2   3        7.24        5.38      1.61 o
 -14   2   3       16.44       17.09      1.14 o
 -12   2   3       60.14       54.43      1.56 o
 -10   2   3       12.45       10.92      0.76 o
  -8   2   3      155.46      189.38      7.02 o
  -6   2   3      903.01      901.54     12.57 o
  -4   2   3      981.94      970.26     12.23 o
  -2   2   3       90.93       92.27      4.56 o
   0   2   3        5.60        3.46      0.37 o
   2   2   3      697.89      757.22      7.39 o
   4   2   3      306.76      329.03      4.36 o
   6   2   3      140.76      136.94      2.65 o
   8   2   3      141.35      146.37      4.16 o
  10   2   3       73.10       78.73      2.79 o
 -15   3   3        1.92        1.42      0.85 o
 -13   3   3       73.65       69.79      2.07 o
 -11   3   3      233.18      229.53      3.16 o
  -9   3   3       41.45       19.53      5.27 o
  -7   3   3      302.29      298.55      4.16 o
  -5   3   3      109.79      118.77      2.29 o
  -3   3   3       95.79       84.41      1.85 o
  -1   3   3      648.51      636.46      6.44 o
   1   3   3     1125.26     1124.60     11.33 o
   3   3   3       63.56       62.24      1.71 o
   5   3   3       55.20       54.78      1.57 o
   7   3   3       19.65       17.31      1.81 o
   9   3   3        7.09        8.15      1.12 o
 -14   4   3        2.74        1.69      0.78 o
 -12   4   3       33.84       37.55      1.66 o
 -10   4   3      225.28      223.22      3.75 o
  -8   4   3      134.88      129.89      2.52 o
  -6   4   3      322.29      336.18      4.96 o
  -4   4   3      193.90      193.61      3.33 o
  -2   4   3      684.89      673.21      8.18 o
   0   4   3     1917.31     1822.56     18.05 o
   2   4   3      182.00      180.97      2.80 o
   4   4   3       65.12       62.93      2.12 o
   6   4   3       16.24       15.06      1.25 o
   8   4   3       73.16       75.90      2.82 o
  10   4   3        3.67        3.20      1.33 o
 -13   5   3        8.04        9.60      1.35 o
 -11   5   3       45.17       51.55      3.31 o
  -9   5   3       65.78       62.43      2.12 o
  -7   5   3        3.89        4.35      0.88 o
  -5   5   3      481.85      488.83      6.66 o
  -3   5   3      214.53      229.51      4.20 o
  -1   5   3       16.36       20.53      1.24 o
   1   5   3       11.61       15.11      1.09 o
   3   5   3       32.32       32.77      2.07 o
   5   5   3       32.25       31.47      5.68 o
   7   5   3        9.53       11.11      4.05 o
   9   5   3        2.94        2.15      1.52 o
 -14   6   3        3.88        3.47      1.28 o
 -12   6   3       57.53       60.46      2.45 o
 -10   6   3       56.44       60.97      2.65 o
  -8   6   3       35.69       36.14      2.26 o
  -6   6   3      122.66      120.96      2.93 o
  -4   6   3        6.00        7.61      0.97 o
  -2   6   3       39.17       38.91      1.63 o
   0   6   3        8.41        7.58      0.97 o
   2   6   3       60.72       58.05      3.09 o
   4   6   3       26.04       26.71      3.38 o
   6   6   3        5.77        5.62      1.47 o
   8   6   3        2.96        2.25      1.31 o
 -11   7   3        6.74        6.13      1.30 o
  -9   7   3       12.95       13.92      3.04 o
  -7   7   3       12.91       16.07      2.50 o
  -5   7   3       27.67       27.36      1.81 o
  -3   7   3       23.24       26.90      2.28 o
  -1   7   3      187.16      186.68      3.78 o
   1   7   3      265.08      267.06      4.73 o
   3   7   3       22.45       21.68      1.76 o
   5   7   3        9.90        6.53      2.02 o
   7   7   3        0.38        1.26      1.33 o
 -10   8   3       55.19       61.47      2.54 o
  -8   8   3        0.29        0.67      0.93 o
  -6   8   3       12.47       11.86      1.39 o
  -4   8   3       56.96       56.17      2.30 o
  -2   8   3       90.22       95.21      2.73 o
   0   8   3       31.73       36.76      4.62 o
   2   8   3       26.70       23.57      1.68 o
   4   8   3       39.57       43.35      4.42 o
   6   8   3        1.72        2.03      1.62 o
  -9   9   3       38.48       38.82      3.18 o
  -7   9   3       16.89       19.43      1.96 o
  -5   9   3        0.09        0.16      0.96 o
  -3   9   3        2.78        1.58      1.19 o
  -1   9   3       36.55       35.41      3.17 o
   1   9   3       16.76       12.17      2.05 o
   3   9   3       46.20       43.45      3.51 o
  -4  10   3       14.05       10.58      3.24 o
  -2  10   3        8.16        9.26      2.28 o
   0  10   3        2.27        2.22      1.93 o
 -16   0   4       14.01       16.55      3.35 o
 -14   0   4      136.61      128.13      4.76 o
 -12   0   4      167.48      157.24      3.71 o
 -10   0   4      216.55      226.30      6.59 o
  -8   0   4       41.79       29.70     10.44 o
  -6   0   4     1580.31     1682.58     23.11 o
  -4   0   4     1296.45     1342.98     29.80 o
  -2   0   4      366.06      364.94      9.73 o
   0   0   4      354.67      353.12      9.33 o
   2   0   4      767.59      817.44     12.77 o
   4   0   4      130.70      128.84      4.05 o
   6   0   4       41.97       39.62      2.18 o
   8   0   4      157.51      157.53      5.27 o
  10   0   4        6.42        8.78      2.64 o
 -15   1   4       12.13        9.09      0.97 o
 -13   1   4       21.86       22.49      1.25 o
 -11   1   4      218.71      214.29      3.05 o
  -9   1   4      572.88      571.01      7.20 o
  -7   1   4        8.39        5.76      1.69 o
  -5   1   4       62.41       62.65      1.43 o
  -3   1   4      805.31      810.09      9.24 o
  -1   1   4      284.37      269.21      3.54 o
   1   1   4      120.48      121.51      1.87 o
   3   1   4      351.38      355.94      4.72 o
   5   1   4       74.17       71.89      1.89 o
   7   1   4        4.58        2.61      0.85 o
   9   1   4       68.40       77.75      3.95 o
 -16   2   4        7.11        9.43      1.12 o
 -14   2   4       28.75       27.89      1.41 o
 -12   2   4       20.10       20.53      1.10 o
 -10   2   4      606.06      600.25      6.31 o
  -8   2   4      403.64      423.38      4.56 o
  -6   2   4       68.24       67.57      2.03 o
  -4   2   4      363.17      375.92      4.51 o
  -2   2   4      971.50      980.69     14.46 o
   0   2   4      169.36      171.16      2.62 o
   2   2   4      184.06      178.27      2.85 o
   4   2   4      112.87      108.33      2.25 o
   6   2   4       30.55       27.25      2.19 o
   8   2   4       44.68       41.11      3.92 o
 -15   3   4        3.68        3.66      0.93 o
 -13   3   4       21.08       17.47      2.43 o
  -9   3   4       11.59       10.52      3.07 o
  -7   3   4      497.25      512.69      8.92 o
  -5   3   4      643.03      651.11     10.14 o
  -3   3   4      109.85      111.31      2.82 o
  -1   3   4      301.43      303.20      7.29 o
   1   3   4      188.98      191.95      3.01 o
   3   3   4       43.46       43.88      3.00 o
   5   3   4        1.41        0.16      0.70 o
   7   3   4        8.01        4.94      1.46 o
   9   3   4       21.56       22.00      5.47 o
 -14   4   4       14.08       14.22      1.48 o
 -12   4   4      156.29      150.37      3.54 o
 -10   4   4       44.68       44.92      1.88 o
  -8   4   4       77.11       76.05      2.23 o
  -6   4   4       20.33       25.53      1.35 o
  -4   4   4       20.22       20.49      1.21 o
  -2   4   4       72.37       73.36      2.14 o
   0   4   4      441.16      436.27      6.72 o
   2   4   4       11.94        9.95      1.82 o
   4   4   4       96.91       93.16      4.21 o
   6   4   4       24.92       19.73      3.85 o
   8   4   4        2.50        1.55      1.30 o
 -15   5   4        6.64        8.10      1.52 o
 -13   5   4       30.26       30.98      1.93 o
 -11   5   4       16.50       16.25      2.80 o
  -9   5   4        3.74        3.80      0.89 o
  -7   5   4      138.79      134.40      3.68 o
  -5   5   4        9.23       10.77      1.01 o
  -3   5   4       72.68       73.19      2.09 o
  -1   5   4      774.96      744.68      9.43 o
   1   5   4        9.35        5.22      1.56 o
   3   5   4       42.73       35.33      2.30 o
   5   5   4       10.82        7.53      1.72 o
   7   5   4        2.35        2.94      1.32 o
 -14   6   4        2.35        2.86      1.33 o
 -12   6   4      127.57      128.98      3.52 o
 -10   6   4       46.23       43.98      2.09 o
  -8   6   4       28.16       27.89      1.68 o
  -6   6   4       86.91       84.97      2.72 o
  -4   6   4       58.83       56.84      1.97 o
  -2   6   4       85.82       88.45      2.47 o
   0   6   4      588.26      567.90      9.32 o
   2   6   4       33.89       29.69      4.23 o
   4   6   4       63.03       56.03      2.99 o
   6   6   4        8.54       11.21      2.94 o
 -13   7   4       21.20       22.81      2.19 o
 -11   7   4       11.07       10.79      2.04 o
  -9   7   4       14.70       14.07      2.60 o
  -7   7   4       44.49       47.00      2.14 o
  -5   7   4       25.21       29.08      1.75 o
  -3   7   4       28.35       26.33      1.64 o
  -1   7   4      123.00      120.19      3.09 o
   1   7   4       70.61       71.65      3.26 o
   3   7   4       28.25       26.59      2.72 o
   5   7   4        0.12        0.58      1.32 o
 -10   8   4       31.24       31.52      5.18 o
  -8   8   4        1.21        0.98      1.00 o
  -6   8   4        7.48        7.39      1.24 o
  -4   8   4       27.46       28.30      1.78 o
  -2   8   4       61.83       64.80      2.46 o
   0   8   4        7.54        6.84      1.30 o
   2   8   4       36.09       31.66      2.59 o
   4   8   4        0.48        0.19      1.23 o
  -9   9   4       22.41       26.01      2.68 o
  -7   9   4        2.78        2.40      1.12 o
  -5   9   4        5.62        3.79      1.18 o
  -3   9   4       30.67       32.65      3.15 o
  -1   9   4        6.35        7.29      1.86 o
   1   9   4       23.57       23.99      2.34 o
  -4  10   4       26.16       24.46      4.16 o
  -2  10   4        0.85        1.49      1.50 o
 -15   1   5        5.77        4.08      0.86 o
 -13   1   5        0.33        0.30      0.60 o
 -11   1   5      161.81      161.00      2.63 o
  -9   1   5      264.51      263.12      4.15 o
  -7   1   5       35.28       38.98      1.21 o
  -5   1   5      189.33      200.07      3.08 o
  -3   1   5      392.70      383.44      4.87 o
  -1   1   5       49.13       52.57      2.47 o
   1   1   5      194.10      194.16      3.48 o
   3   1   5       38.40       38.30      1.84 o
   5   1   5        1.40        0.30      0.65 o
   7   1   5        2.45        0.82      0.90 o
 -16   2   5       12.66       13.05      1.96 o
 -14   2   5       55.01       53.94      1.78 o
 -12   2   5      137.05      133.59      2.63 o
 -10   2   5       49.10       56.25      1.59 o
  -8   2   5       62.61       58.91      3.65 o
  -6   2   5      169.42      183.79      2.94 o
  -4   2   5       19.09       17.42      1.01 o
  -2   2   5       87.82       86.61      2.40 o
   0   2   5       18.42       17.16      1.29 o
   2   2   5       28.02       30.02      1.46 o
   4   2   5       48.77       45.09      2.40 o
   6   2   5       14.42       10.48      2.49 o
   8   2   5        5.69        4.03      1.46 o
 -15   3   5        3.76        3.67      1.23 o
 -13   3   5        8.81        8.92      1.27 o
 -11   3   5      105.24      102.99      2.87 o
  -9   3   5      162.90      164.13      3.55 o
  -7   3   5        0.50        1.01      0.63 o
  -5   3   5      163.75      174.16      3.87 o
  -3   3   5      438.29      445.29      6.25 o
  -1   3   5       50.77       47.37      1.56 o
   1   3   5       38.38       35.17      2.79 o
   3   3   5       15.10       17.60      1.80 o
   5   3   5       19.45       18.38      1.95 o
   7   3   5        5.25        4.72      1.52 o
 -14   4   5        4.29        3.58      1.08 o
 -12   4   5      175.82      171.22      4.44 o
 -10   4   5      183.92      179.75      4.44 o
  -8   4   5       99.66       99.19      2.61 o
  -6   4   5       46.15       44.68      1.78 o
  -4   4   5       69.76       72.03      2.10 o
  -2   4   5       21.69       23.64      2.23 o
   0   4   5      179.76      161.30      6.29 o
   2   4   5       73.96       72.91      4.85 o
   4   4   5      108.41      101.26      5.01 o
   6   4   5        8.99        9.81      1.81 o
 -13   5   5       10.81       11.01      2.06 o
 -11   5   5        1.90        1.29      0.89 o
  -9   5   5        8.67       10.33      1.24 o
  -7   5   5       17.10       17.05      1.58 o
  -5   5   5       86.72       82.35      2.64 o
  -3   5   5       42.53       42.26      2.36 o
  -1   5   5       23.08       26.40      2.03 o
   1   5   5       55.97       50.32      2.65 o
   3   5   5       27.65       31.31      2.37 o
   5   5   5        5.88        3.02      1.93 o
 -12   6   5        9.35        9.63      1.43 o
 -10   6   5        1.26        2.23      1.23 o
  -8   6   5        7.12        6.40      1.13 o
  -6   6   5       83.40       82.49      2.59 o
  -4   6   5       31.44       31.64      1.71 o
  -2   6   5      116.81      116.14      2.99 o
   0   6   5      107.36      102.21      3.90 o
   2   6   5       16.38       13.84      1.89 o
   4   6   5       10.84        8.84      2.21 o
 -11   7   5        4.19        4.87      1.27 o
  -9   7   5       14.93       15.11      1.63 o
  -7   7   5        5.82        5.18      1.16 o
  -5   7   5        2.47        1.96      0.95 o
  -3   7   5       65.00       62.63      2.37 o
  -1   7   5       32.75       33.11      2.22 o
   1   7   5        5.30        2.61      1.36 o
   3   7   5        1.55        0.17      1.14 o
 -10   8   5        3.73        5.31      1.55 o
  -8   8   5       20.38       22.40      1.82 o
  -6   8   5       49.65       47.21      2.34 o
  -4   8   5       40.75       44.30      2.25 o
  -2   8   5       10.14        7.86      1.34 o
   0   8   5       55.73       43.17      5.37 o
   2   8   5        4.70        5.60      1.75 o
  -7   9   5        4.60        5.16      1.45 o
  -5   9   5        8.71        7.74      1.37 o
  -3   9   5       14.30       11.69      1.55 o
  -1   9   5        2.49        0.64      1.31 o
 -16   0   6       28.69       36.72      3.45 o
 -14   0   6       22.71       23.26      1.84 o
 -12   0   6      139.48      136.85      4.46 o
 -10   0   6      386.06      371.63      6.49 o
  -8   0   6      186.75      189.16      3.85 o
  -6   0   6       98.25       98.74      3.65 o
  -4   0   6       61.30       63.26      3.04 o
  -2   0   6      164.09      147.19      4.66 o
   0   0   6      116.38      118.53      4.63 o
   2   0   6       25.47       27.10      2.03 o
   4   0   6       34.91       37.22      5.68 o
   6   0   6       15.37       11.11      4.36 o
 -15   1   6        3.00        4.36      0.94 o
 -13   1   6        7.11        7.81      1.17 o
 -11   1   6      729.28      730.21     29.89 o
  -9   1   6       50.75       47.76     12.44 o
  -7   1   6       21.93       18.34      1.07 o
  -5   1   6      238.97      255.72      6.39 o
  -3   1   6      114.61      120.97      2.44 o
  -1   1   6       29.14       29.72      1.45 o
   1   1   6      303.57      310.61      5.13 o
   3   1   6        9.12       10.25      1.14 o
   5   1   6       15.85       18.02      1.61 o
 -16   2   6        0.03        0.83      1.08 o
 -14   2   6        3.26        2.68      1.11 o
 -12   2   6      156.78      152.05      3.95 o
 -10   2   6       18.61       22.91      1.61 o
  -8   2   6        1.76        0.95      0.63 o
  -6   2   6       89.56       92.22      2.94 o
  -4   2   6       69.34       69.32      2.09 o
  -2   2   6       38.51       42.44      2.43 o
   0   2   6      142.29      143.29      4.25 o
   2   2   6       72.42       70.15      4.25 o
   4   2   6       19.32       18.02      2.39 o
   6   2   6        1.04        1.94      1.21 o
 -15   3   6       18.39       17.76      1.75 o
 -13   3   6       23.28       20.45      5.07 o
 -11   3   6        0.80        1.81      0.82 o
  -9   3   6      117.23      112.04      2.92 o
  -7   3   6       26.06       21.71      4.97 o
  -5   3   6       30.77       27.98      1.79 o
  -3   3   6       56.22       54.49      1.87 o
  -1   3   6      247.60      246.61      5.83 o
   1   3   6       35.73       31.00      2.23 o
   3   3   6       38.74       49.08      3.71 o
   5   3   6        2.27        0.96      1.13 o
 -14   4   6       30.53       27.47      5.23 o
 -12   4   6       16.53       21.27      7.50 o
 -10   4   6        8.68       10.51      1.27 o
  -8   4   6      150.77      154.96      4.01 o
  -6   4   6        3.38        6.58      1.00 o
  -4   4   6        7.36        6.27      0.97 o
  -2   4   6      304.57      305.56      6.86 o
   0   4   6       13.05       12.76      1.61 o
   2   4   6       24.79       24.45      2.26 o
   4   4   6        3.85        1.73      1.31 o
 -13   5   6       33.31       33.27      6.76 o
 -11   5   6        9.39       11.47      1.41 o
  -9   5   6       18.17       17.02      2.34 o
  -7   5   6       73.72       75.69      2.51 o
  -5   5   6        0.87        0.70      0.77 o
  -3   5   6      164.88      162.87      4.23 o
  -1   5   6       29.27       24.25      2.94 o
   1   5   6        2.67        0.61      1.06 o
   3   5   6        6.60        7.42      1.74 o
 -12   6   6        1.14        0.50      1.01 o
 -10   6   6       30.37       30.16      2.03 o
  -8   6   6      122.47      115.27      3.23 o
  -6   6   6       47.88       48.01      2.54 o
  -4   6   6       54.11       56.49      2.29 o
  -2   6   6       77.60       66.86      3.34 o
   0   6   6        8.49        8.73      1.69 o
   2   6   6       14.28       13.93      2.03 o
 -11   7   6        0.13        0.61      2.05 o
  -9   7   6       33.11       33.49      2.43 o
  -7   7   6        4.27        3.33      1.19 o
  -5   7   6       18.26       17.26      1.63 o
  -3   7   6       31.44       33.14      2.42 o
  -1   7   6       10.85        8.15      1.83 o
   1   7   6        4.14        4.38      1.60 o
  -8   8   6        0.96        0.68      1.16 o
  -6   8   6       16.48       14.99      1.86 o
  -4   8   6       14.20       13.53      1.99 o
  -2   8   6        0.42        1.52      1.47 o
 -15   1   7        5.51        5.02      1.36 o
 -13   1   7       30.85       26.10      5.82 o
 -11   1   7      134.58      128.15     12.81 o
  -9   1   7       31.67       34.40      1.75 o
  -7   1   7        8.71        7.23      1.07 o
  -5   1   7       38.81       38.84      2.24 o
  -3   1   7       10.91       12.70      2.84 o
  -1   1   7       78.52       77.51      2.93 o
   1   1   7       68.32       76.00      3.56 o
   3   1   7       10.71        9.83      1.63 o
 -14   2   7        5.86        3.93      1.21 o
 -12   2   7        8.70        9.80      1.30 o
 -10   2   7      173.39      189.90      4.04 o
  -8   2   7       74.84       78.23      2.39 o
  -6   2   7        8.90        6.91      1.01 o
  -4   2   7       26.95       26.70      2.06 o
  -2   2   7      134.34      139.83      4.33 o
   0   2   7       13.96       12.93      1.71 o
   2   2   7        8.74        9.51      2.19 o
 -15   3   7        4.38        4.46      2.03 o
 -13   3   7       48.73       47.48     11.14 o
 -11   3   7       84.59       79.40      2.73 o
  -9   3   7       15.01       17.73      1.46 o
  -7   3   7       31.07       30.08      2.74 o
  -5   3   7       40.02       41.28      2.22 o
  -3   3   7       67.49       73.10      5.78 o
  -1   3   7       32.79       33.66      2.47 o
   1   3   7       29.85       27.63      4.03 o
   3   3   7       13.65       17.04      2.53 o
 -14   4   7        1.81        0.48      1.41 o
 -12   4   7        2.83        2.19      1.12 o
 -10   4   7        7.19        3.99      1.12 o
  -8   4   7       52.51       49.33      2.51 o
  -6   4   7       94.07       95.32      2.75 o
  -4   4   7       55.47       56.56      2.97 o
  -2   4   7       37.23       38.88      2.50 o
   0   4   7       13.96       14.04      1.80 o
   2   4   7       12.83       10.28      1.87 o
 -13   5   7        2.34        5.75      1.75 o
 -11   5   7        1.19        1.01      1.09 o
  -9   5   7       31.12       33.94      3.27 o
  -7   5   7        4.26        2.07      0.97 o
  -5   5   7        6.74        5.54      1.62 o
  -3   5   7       10.86       13.92      2.11 o
  -1   5   7        2.75        3.62      1.79 o
   1   5   7        2.19        1.97      1.46 o
 -12   6   7        7.33        8.01      2.57 o
 -10   6   7        5.27        2.84      1.16 o
  -8   6   7       18.46       19.40      2.07 o
  -6   6   7        0.40        0.59      0.98 o
  -4   6   7       15.32       16.29      2.29 o
  -2   6   7        9.94        8.41      1.83 o
   0   6   7        1.70        0.36      1.68 o
  -9   7   7        4.75        4.34      1.68 o
  -7   7   7       15.98       17.57      1.78 o
  -5   7   7        2.65        1.12      1.31 o
  -3   7   7        0.71        0.45      1.75 o
 -14   0   8        6.20       11.97      3.53 o
 -10   0   8       75.04       87.59      4.46 o
  -8   0   8       51.83       45.62      3.24 o
  -6   0   8       34.64       38.52      4.46 o
  -4   0   8       20.76       25.34      4.26 o
  -2   0   8      149.54      157.13      8.92 o
   0   0   8       37.15       29.40      5.27 o
 -13   1   8       61.03       57.53      2.48 o
 -11   1   8        0.22        1.20      0.92 o
  -9   1   8        2.89        2.51      1.62 o
  -7   1   8       58.47       59.19      3.75 o
  -5   1   8       40.74       41.78      3.37 o
  -3   1   8       24.64       26.97      4.66 o
  -1   1   8      132.32      144.54      5.83 o
   1   1   8        5.72        5.57      2.23 o
 -14   2   8        7.26       10.56      2.20 o
 -12   2   8       36.61       35.53      5.51 o
 -10   2   8        7.38        7.38      1.27 o
  -8   2   8       52.07       48.47      3.24 o
  -6   2   8       15.95       13.76      1.75 o
  -4   2   8        6.99        5.53      1.56 o
  -2   2   8       48.66       51.01      2.92 o
   0   2   8        8.83        8.49      1.80 o
 -13   3   8        1.75        1.54      1.12 o
 -11   3   8       96.25       96.86      3.17 o
  -9   3   8       25.93       25.10      2.94 o
  -7   3   8        0.12        0.30      1.00 o
  -5   3   8        8.37        9.42      2.53 o
  -3   3   8       18.78       18.75      2.14 o
  -1   3   8        1.18        0.29      1.14 o
 -12   4   8        5.71        5.47      1.52 o
 -10   4   8       92.05      101.62      4.87 o
  -8   4   8       11.88       11.96      1.42 o
  -6   4   8        6.49        6.88      1.72 o
  -4   4   8       30.76       31.47      2.74 o
  -2   4   8        0.84        1.38      1.38 o
 -11   5   8       18.33       18.07      2.02 o
  -9   5   8       59.85       68.67      2.74 o
  -7   5   8        4.76        5.26      1.50 o
  -5   5   8       14.24       13.13      2.11 o
  -3   5   8       12.80       15.12      2.36 o
  -8   6   8        3.34        4.31      1.99 o
  -6   6   8        2.67        2.17      2.18 o
 -11   1   9        6.77        5.49      1.65 o
  -9   1   9        7.11        7.50      3.04 o
  -7   1   9        6.59        3.85      3.04 o
  -5   1   9        7.70       11.56      4.05 o
  -3   1   9        7.00        6.49      4.05 o
 -12   2   9       17.65       17.63      4.97 o
 -10   2   9       35.01       35.13      5.07 o
  -8   2   9       14.33       13.24      2.57 o
  -6   2   9       23.44       23.11      3.02 o
  -4   2   9       27.26       19.46      4.87 o
 -11   3   9        3.01        3.40      1.27 o
  -9   3   9       25.03       24.20      3.24 o
  -7   3   9       10.32       12.23      2.09 o
  -5   3   9       10.49        9.89      2.03 o
 
